# Supplementary material for: Soil bacterial endemism and potential functional redundancy in natural broadleaf forest along a latitudinal gradient
Source: Sci Rep. 2016 Jun 30;6:28819. doi: 10.1038/srep28819 (PMC4928066; doi:10.1038/srep28819)
Supplement: Supplementary Data 1 [file srep28819-s2.xls]

## Sheet: climate data
Sampling site	N	E	Annual Mean Temperature(°C * 10)	Mean Diurnal Range(°C * 10)	Isothermality	Temperature Seasonality (standard deviation *100)	Max Temperature of Warmest Month(°C * 10)	Min Temperature of Coldest Month(°C * 10)	Temperature Annual Range(°C * 10)	Mean Temperature of Wettest Quarter(°C * 10)	Mean Temperature of Driest Quarter(°C * 10)	Mean Temperature of Warmest Quarter(°C * 10)	Mean Temperature of Coldest Quarter(°C * 10)	Annual Precipitation (mm)	Precipitation of Wettest Month(mm)	Precipitation of Driest Month(mm)	Precipitation Seasonality(mm)	Precipitation of Wettest Quarter(mm)	Precipitation of Driest Quarter(mm)	Precipitation of Warmest Quarter(mm)	Precipitation of Coldest Quarter(mm)
DQS-1	N40°50.300′	E111°14.804′	21	124	26	11924	240	-221	461	166	-142	166	-142	370	102	3	107	240	11	240	11
DQS-2	N40°49.979′	E111°14.819′	15	123	26	11837	231	-225	456	159	-147	159	-147	381	104	3	105	245	12	245	12
DQS-3	N40°49.956′	E111°14.820′	15	123	26	11837	231	-225	456	159	-147	159	-147	381	104	3	105	245	12	245	12
DQS-4	N40°49.909′	E111°14.840′	15	123	26	11837	231	-225	456	159	-147	159	-147	381	104	3	105	245	12	245	12
DQS-5	N40°49.850′	E111°14.873′	15	123	26	11837	231	-225	456	159	-147	159	-147	381	104	3	105	245	12	245	12
DQS-6	N40°49.828′	E111°14.877′	15	123	26	11837	231	-225	456	159	-147	159	-147	381	104	3	105	245	12	245	12
DDS-7	N40°49.815′	E111°14.856′	15	123	26	11837	231	-225	456	159	-147	159	-147	381	104	3	105	245	12	245	12
DQS-8	N40°49.857′	E111°14.857′	15	123	26	11837	231	-225	456	159	-147	159	-147	381	104	3	105	245	12	245	12
DDQ-9	N40°49.882′	E111°14.802′	15	123	26	11837	231	-225	456	159	-147	159	-147	381	104	3	105	245	12	245	12
DQS-10	N40°49.891′	E111°14.784′	15	123	26	11837	231	-225	456	159	-147	159	-147	381	104	3	105	245	12	245	12
LYS-1	N38°42.668′	E111°58.339′	37	126	29	10528	237	-189	426	150	-106	166	-106	493	129	4	103	318	14	316	14
LYS-2	N38°42.720′	E111°58.328′	37	126	29	10528	237	-189	426	150	-106	166	-106	493	129	4	103	318	14	316	14
LYS-3	N38°41.797′	E111°58.205′	36	126	29	10501	234	-190	424	148	-108	164	-108	494	129	4	103	318	14	317	14
LYS-4	N38°42.729′	E111°58.331′	37	126	29	10528	237	-189	426	150	-106	166	-106	493	129	4	103	318	14	316	14
LYS-5	N38°42.738′	E111°58.343′	37	126	29	10528	237	-189	426	150	-106	166	-106	493	129	4	103	318	14	316	14
LYS-6	N38°42.729′	E111°58.368′	37	126	29	10528	237	-189	426	150	-106	166	-106	493	129	4	103	318	14	316	14
LYS-7	N38°42.741′	E111°58.364′	37	126	29	10528	237	-189	426	150	-106	166	-106	493	129	4	103	318	14	316	14
LYS-8	N38°42.761′	E111°58.336′	37	126	29	10528	237	-189	426	150	-106	166	-106	493	129	4	103	318	14	316	14
LYS-9	N38°42.751′	E111°58.329′	37	126	29	10528	237	-189	426	150	-106	166	-106	493	129	4	103	318	14	316	14
LYS-10	N38°42.745′	E111°58.311′	37	126	29	10528	237	-189	426	150	-106	166	-106	493	129	4	103	318	14	316	14
PQG-1	N37°51.001'	E111°28.732'	31	119	29	10007	221	-184	405	139	-105	154	-105	536	131	4	97	333	15	323	15
PQG-2	N37°51.034'	E111°28.719'	31	119	29	10007	221	-184	405	139	-105	154	-105	536	131	4	97	333	15	323	15
PQG-3	N37°51.060'	E111°28.726'	31	119	29	10007	221	-184	405	139	-105	154	-105	536	131	4	97	333	15	323	15
PQG-4	N37°51.810'	E111°27.859'	31	119	29	10007	221	-184	405	138	-106	154	-106	537	131	4	97	334	15	323	15
PQG-5	N37°51.814'	E111°27.843'	31	119	29	10007	221	-184	405	138	-106	154	-106	537	131	4	97	334	15	323	15
PQG-6	N37°51.808'	E111°27.822'	31	119	29	10007	221	-184	405	138	-106	154	-106	537	131	4	97	334	15	323	15
PQG-7	N37°51.790'	E111°27.802'	31	119	29	10007	221	-184	405	138	-106	154	-106	537	131	4	97	334	15	323	15
PQG-8	N37°51.827'	E111°27.838'	31	119	29	10007	221	-184	405	138	-106	154	-106	537	131	4	97	334	15	323	15
PQG-9	N37°51.835'	E111°27.854'	31	119	29	10007	221	-184	405	138	-106	154	-106	537	131	4	97	334	15	323	15
PQG-10	N37°51.812'	E111°27.863'	31	119	29	10007	221	-184	405	138	-106	154	-106	537	131	4	97	334	15	323	15
WLS-1	N36°33.536′	E111°11.192′	56	111	29	9398	235	-145	380	158	-73	173	-73	560	128	4	89	331	15	313	15
WLS-2	N36°33.525′	E111°11.211′	56	111	29	9398	235	-145	380	158	-73	173	-73	560	128	4	89	331	15	313	15
WLS-3	N36°33.507′	E111°11.235′	56	111	29	9398	235	-145	380	158	-73	173	-73	560	128	4	89	331	15	313	15
WLS-4	N36°33.487′	E111°11.226′	60	112	29	9484	239	-143	382	162	-70	177	-70	558	128	4	89	329	15	312	15
WLS-5	N36°33.523′	E111°11.201′	56	111	29	9398	235	-145	380	158	-73	173	-73	560	128	4	89	331	15	313	15
WLS-6	N36°33.471′	E111°11.208′	60	112	29	9484	239	-143	382	162	-70	177	-70	558	128	4	89	329	15	312	15
WLS-7	N36°33.450′	E111°11.198′	60	112	29	9484	239	-143	382	162	-70	177	-70	558	128	4	89	329	15	312	15
WLS-8	N36°33.432′	E111°11.181′	60	112	29	9484	239	-143	382	162	-70	177	-70	558	128	4	89	329	15	312	15
WLS-9	N36°33.409′	E111°11.167′	60	112	29	9484	239	-143	382	162	-70	177	-70	558	128	4	89	329	15	312	15
WLS-10	N36°33.399′	E111°11.146′	60	112	29	9484	239	-143	382	162	-70	177	-70	558	128	4	89	329	15	312	15
HLS-1	N35°42.048′	E110°02.312′	79	99	27	9232	250	-113	363	179	-47	194	-47	573	118	5	81	320	17	295	17
HLS-2	N35°42.044′	E110°02.330′	79	99	27	9232	250	-113	363	179	-47	194	-47	573	118	5	81	320	17	295	17
HLS-3	N35°42.031′	E110°02.343′	79	99	27	9232	250	-113	363	179	-47	194	-47	573	118	5	81	320	17	295	17
HLS-4	N35°42.028′	E110°02.366′	79	99	27	9232	250	-113	363	179	-47	194	-47	573	118	5	81	320	17	295	17
HLS-5	N35°42.016′	E110°02.380′	79	99	27	9232	250	-113	363	179	-47	194	-47	573	118	5	81	320	17	295	17
HLS-6	N35°41.992′	E110°02.405′	78	99	27	9227	250	-113	363	179	-47	194	-47	574	118	5	81	320	17	295	17
HLS-7	N35°41.983′	E110°02.411′	78	99	27	9227	250	-113	363	179	-47	194	-47	574	118	5	81	320	17	295	17
HLS-8	N35°41.962′	E110°02.429′	78	99	27	9227	250	-113	363	179	-47	194	-47	574	118	5	81	320	17	295	17
HLS-9	N35°41.949′	E110°02.440′	78	99	27	9227	250	-113	363	179	-47	194	-47	574	118	5	81	320	17	295	17
HLS-10	N35°41.978′	E110°02.402′	78	99	27	9227	250	-113	363	179	-47	194	-47	574	118	5	81	320	17	295	17
LS-1	N35°25.313′	E112°01.246′	67	103	28	9075	236	-125	361	166	-58	180	-58	704	160	9	82	390	29	377	29
LS-2	N35°25.313′	E112°01.268′	67	103	28	9075	236	-125	361	166	-58	180	-58	704	160	9	82	390	29	377	29
LS-3	N35°25.408′	E112°01.419′	67	103	28	9075	236	-125	361	166	-58	180	-58	704	160	9	82	390	29	377	29
LS-4	N35°25.425′	E112°01.426′	67	103	28	9075	236	-125	361	166	-58	180	-58	704	160	9	82	390	29	377	29
LS-5	N35°25.427′	E112°01.405′	67	103	28	9075	236	-125	361	166	-58	180	-58	704	160	9	82	390	29	377	29
LS-6	N35°25.474′	E112°01.397′	67	103	28	9075	236	-125	361	166	-58	180	-58	704	160	9	82	390	29	377	29
LS-7	N35°25.479′	E112°01.398′	67	103	28	9075	236	-125	361	166	-58	180	-58	704	160	9	82	390	29	377	29
LS-8	N35°25.507′	E112°01.423′	63	102	28	9063	233	-128	361	162	-61	176	-61	713	161	9	81	393	30	380	30
LS-9	N35°25.498′	E112°01.439′	67	103	28	9075	236	-125	361	166	-58	180	-58	704	160	9	82	390	29	377	29
LS-10	N35°25.485′	E112°01.418′	67	103	28	9075	236	-125	361	166	-58	180	-58	704	160	9	82	390	29	377	29
MH-1	N35°15.435′	E112°22.630′	92	109	29	9323	266	-105	371	193	-36	208	-36	683	159	8	82	379	29	367	29
MH-2	N35°15.443′	E112°22.638′	92	109	29	9323	266	-105	371	193	-36	208	-36	683	159	8	82	379	29	367	29
MH-3	N35°15.426′	E112°22.649′	92	109	29	9323	266	-105	371	193	-36	208	-36	683	159	8	82	379	29	367	29
MH-4	N35°15.406′	E112°22.665′	92	109	29	9323	266	-105	371	193	-36	208	-36	683	159	8	82	379	29	367	29
MH-5	N35°15.397′	E112°22.261′	83	107	29	9247	256	-112	368	184	-44	198	-44	704	163	9	81	389	30	378	30
MH-6	N35°15.400′	E112°22.648′	92	109	29	9323	266	-105	371	193	-36	208	-36	683	159	8	82	379	29	367	29
MH-7	N35°15.426′	E112°22.635′	92	109	29	9323	266	-105	371	193	-36	208	-36	683	159	8	82	379	29	367	29
MH-8	N35°15.422′	E112°22.635′	92	109	29	9323	266	-105	371	193	-36	208	-36	683	159	8	82	379	29	367	29
MH-9	N35°15.409′	E112°22.621′	92	109	29	9323	266	-105	371	193	-36	208	-36	683	159	8	82	379	29	367	29
MH-10	N35°15.408′	E112°22.627′	92	109	29	9323	266	-105	371	193	-36	208	-36	683	159	8	82	379	29	367	29
XQL-1	N34°25.886′	E110°30.194′	76	80	24	8492	230	-92	322	171	-38	184	-38	799	157	10	69	399	36	371	36
XQL-2	N34°25.906′	E110°30.156′	76	80	24	8492	230	-92	322	171	-38	184	-38	799	157	10	69	399	36	371	36
XQL-3	N34°25.911′	E110°30.130′	76	80	24	8492	230	-92	322	171	-38	184	-38	799	157	10	69	399	36	371	36
XQL-4	N34°25.928′	E110°30.117′	76	80	24	8492	230	-92	322	171	-38	184	-38	799	157	10	69	399	36	371	36
XQL-5	N34°25.944′	E110°30.087′	76	80	24	8492	230	-92	322	171	-38	184	-38	799	157	10	69	399	36	371	36
XQL-6	N34°25.917′	E110°30.188′	76	80	24	8492	230	-92	322	171	-38	184	-38	799	157	10	69	399	36	371	36
XQL-7	N34°25.909′	E110°30.165′	76	80	24	8492	230	-92	322	171	-38	184	-38	799	157	10	69	399	36	371	36
XQL-8	N34°25.932′	E110°30.153′	76	80	24	8492	230	-92	322	171	-38	184	-38	799	157	10	69	399	36	371	36
XQL-9	N34°25.938′	E110°30.127′	76	80	24	8492	230	-92	322	171	-38	184	-38	799	157	10	69	399	36	371	36
XQL-10	N34°25.952′	E110°30.100′	76	80	24	8492	230	-92	322	171	-38	184	-38	799	157	10	69	399	36	371	36
BTM-1	N33°29.765′	E111°56.322′	81	94	28	8390	238	-94	332	175	-32	187	-32	948	192	15	68	470	53	454	53
BTM-2	N33°29.754′	E111°56.300′	81	94	28	8390	238	-94	332	175	-32	187	-32	948	192	15	68	470	53	454	53
BTM-3	N33°29.734′	E111°56.287′	81	94	28	8390	238	-94	332	175	-32	187	-32	948	192	15	68	470	53	454	53
BTM-4	N33°29.729′	E111°56.279′	81	94	28	8390	238	-94	332	175	-32	187	-32	948	192	15	68	470	53	454	53
BTM-5	N33°29.707′	E111°56.258′	81	94	28	8390	238	-94	332	175	-32	187	-32	948	192	15	68	470	53	454	53
BTM-6	N33°29.702′	E111°56.234′	81	94	28	8390	238	-94	332	175	-32	187	-32	948	192	15	68	470	53	454	53
BTM-7	N33°29.673′	E111°56.197′	81	94	28	8390	238	-94	332	175	-32	187	-32	948	192	15	68	470	53	454	53
BTM-8	N33°29.638′	E111°56.159′	81	94	28	8390	238	-94	332	175	-32	187	-32	948	192	15	68	470	53	454	53
BTM-9	N33°29.638′	E111°56.159′	81	94	28	8390	238	-94	332	175	-32	187	-32	948	192	15	68	470	53	454	53
BTM-10	N33°29.603′	E111°56.137′	81	94	28	8390	238	-94	332	175	-32	187	-32	948	192	15	68	470	53	454	53
SWD-1	N32°25.861′	E110°44.971′	109	93	28	7997	265	-56	321	201	3	211	3	1000	175	15	62	459	54	439	54
SWD-2	N32°25.850′	E110°45.918′	99	88	27	7933	252	-63	315	190	-6	201	-6	1041	183	16	63	479	56	458	56
SWD-3	N32°25.844′	E110°45.007′	96	87	27	7888	248	-65	313	187	-9	197	-9	1054	185	16	63	484	56	462	56
SWD-4	N32°25.854′	E110°44.999′	109	93	28	7997	265	-56	321	201	3	211	3	1000	175	15	62	459	54	439	54
SWD-5	N32°25.852′	E110°44.982′	109	93	28	7997	265	-56	321	201	3	211	3	1000	175	15	62	459	54	439	54
SWD-6	N32°25.846′	E110°44.959′	109	93	28	7997	265	-56	321	201	3	211	3	1000	175	15	62	459	54	439	54
SWD-7	N32°25.840′	E110°44.965′	109	93	28	7997	265	-56	321	201	3	211	3	1000	175	15	62	459	54	439	54
SWD-8	N32°25.849′′	E110°44.957	109	93	28	7997	265	-56	321	201	3	211	3	1000	175	15	62	459	54	439	54
SWD-9	N32°25.875′	E110°44.950′	109	93	28	7997	265	-56	321	201	3	211	3	1000	175	15	62	459	54	439	54
SWD-10	N32°25.877′	E110°44.934′	109	93	28	7997	265	-56	321	201	3	211	3	1000	175	15	62	459	54	439	54
DHY-1	N31°31.605′	E110°00.924′	90	74	25	7377	232	-54	286	177	-7	185	-7	1268	207	20	61	552	69	530	69
DHY-2	N31°31.611′	E110°00.910′	90	74	25	7377	232	-54	286	177	-7	185	-7	1268	207	20	61	552	69	530	69
DHY-3	N31°31.592′	E110°00.903′	90	74	25	7377	232	-54	286	177	-7	185	-7	1268	207	20	61	552	69	530	69
DHY-4	N31°31.578′	E110°00.913′	90	74	25	7377	232	-54	286	177	-7	185	-7	1268	207	20	61	552	69	530	69
DHY-5	N31°31.594′	E110°00.885′	90	74	25	7377	232	-54	286	177	-7	185	-7	1268	207	20	61	552	69	530	69
DHY-6	N31°31.595′	E110°00.871′	90	74	25	7377	232	-54	286	177	-7	185	-7	1268	207	20	61	552	69	530	69
DHY-7	N31°31.609′′	E110°00.875′	90	74	25	7377	232	-54	286	177	-7	185	-7	1268	207	20	61	552	69	530	69
DHY-8	N31°31.607′	E110°00.872′	90	74	25	7377	232	-54	286	177	-7	185	-7	1268	207	20	61	552	69	530	69
DHY-9	N31°31.613′	E110°00.852′	90	74	25	7377	232	-54	286	177	-7	185	-7	1268	207	20	61	552	69	530	69
DHY-10	N31°31.584′	E110°00.904′	90	74	25	7377	232	-54	286	177	-7	185	-7	1268	207	20	61	552	69	530	69
SNJ-1	N31°29.321′	E110°21.57′	95	77	26	7503	239	-53	292	183	-4	191	-4	1234	203	21	60	532	72	520	72
SNJ-2	N31°29.332′	E110°21.593	95	77	26	7503	239	-53	292	183	-4	191	-4	1234	203	21	60	532	72	520	72
SNJ-3	N31°29.330′	E110°21.638′	95	77	26	7503	239	-53	292	183	-4	191	-4	1234	203	21	60	532	72	520	72
SNJ-4	N31°29.377′	E110°21.637′	95	77	26	7503	239	-53	292	183	-4	191	-4	1234	203	21	60	532	72	520	72
SNJ-5	N31°29.382′	E110°21.625′	95	77	26	7503	239	-53	292	183	-4	191	-4	1234	203	21	60	532	72	520	72
SNJ-6	N31°29.381′	E110°21.578′	95	77	26	7503	239	-53	292	183	-4	191	-4	1234	203	21	60	532	72	520	72
SNJ-7	N31°29.414′	E110°21.572′	95	77	26	7503	239	-53	292	183	-4	191	-4	1234	203	21	60	532	72	520	72
SNJ-8	N31°29.411′	E110°21.597′	95	77	26	7503	239	-53	292	183	-4	191	-4	1234	203	21	60	532	72	520	72
SNJ-9	N31°29.462′	E110°21.615′	95	77	26	7503	239	-53	292	183	-4	191	-4	1234	203	21	60	532	72	520	72
SNJ-10	N31°29.453′	E110°21.608′	95	77	26	7503	239	-53	292	183	-4	191	-4	1234	203	21	60	532	72	520	72
HH-1	N30°04.632′	E110°32.952′	115	72	25	7480	257	-29	286	188	15	209	15	1456	217	32	54	610	109	595	109
HH-2	N30°04.632′	E110°32.967′	115	72	25	7480	257	-29	286	188	15	209	15	1456	217	32	54	610	109	595	109
HH-3	N30°04.655′	E110°32.931′	115	72	25	7480	257	-29	286	188	15	209	15	1456	217	32	54	610	109	595	109
HH-4	N30°04.677′	E110°32.921′	115	72	25	7480	257	-29	286	188	15	209	15	1456	217	32	54	610	109	595	109
HH-5	N30°04.732′	E110°32.949′	115	72	25	7480	257	-29	286	188	15	209	15	1456	217	32	54	610	109	595	109
HH-6	N30°04.709′	E110°32.981′	115	72	25	7480	257	-29	286	188	15	209	15	1456	217	32	54	610	109	595	109
HH-7	N30°04.711′	E110°33.002′	107	71	25	7403	248	-35	283	180	9	200	9	1480	219	32	54	617	110	602	110
HH-8	N30°04.735′	E110°33.015′	107	71	25	7403	248	-35	283	180	9	200	9	1480	219	32	54	617	110	602	110
HH-9	N30°04.801′	E110°33.029′	107	71	25	7403	248	-35	283	180	9	200	9	1480	219	32	54	617	110	602	110
HH-10	N30°04.798′	E110°33.038′	107	71	25	7403	248	-35	283	180	9	200	9	1480	219	32	54	617	110	602	110
MLZ-1	N30°03.595′	E110°13.396′	102	70	25	7294	242	-37	279	175	5	195	5	1515	224	32	55	632	107	614	107
MLZ-2	N30°03.594′	E110°13.396′	102	70	25	7294	242	-37	279	175	5	195	5	1515	224	32	55	632	107	614	107
MLZ-3	N30°03.624′	E110°13.408′	102	70	25	7294	242	-37	279	175	5	195	5	1515	224	32	55	632	107	614	107
MLZ-4	N30°03.638′	E110°13.467′	102	70	25	7294	242	-37	279	175	5	195	5	1515	224	32	55	632	107	614	107
MLZ-5	N30°03.623′	E110°13.475′	102	70	25	7294	242	-37	279	175	5	195	5	1515	224	32	55	632	107	614	107
MLZ-6	N30°03.612′	E110°13.488′	102	70	25	7294	242	-37	279	175	5	195	5	1515	224	32	55	632	107	614	107
MLZ-7	N30°03.603′	E110°13.498′	102	70	25	7294	242	-37	279	175	5	195	5	1515	224	32	55	632	107	614	107
MLZ-8	N30°03.601′	E110°13.481′	102	70	25	7294	242	-37	279	175	5	195	5	1515	224	32	55	632	107	614	107
MLZ-9	N30°03.592′	E110°13.473′	102	70	25	7294	242	-37	279	175	5	195	5	1515	224	32	55	632	107	614	107
MLZ-10	N30°03.591′	E110°13.497′	102	70	25	7294	242	-37	279	175	5	195	5	1515	224	32	55	632	107	614	107
HPS-1	N30°02.678′	E110°31.832′	91	68	24	7290	228	-49	277	163	-5	184	-5	1542	224	33	54	637	114	622	114
HPS-2	N30°02.671′	E110°31.815′	91	68	24	7290	228	-49	277	163	-5	184	-5	1542	224	33	54	637	114	622	114
HPS-3	N30°02.672′	E110°31.815′	91	68	24	7290	228	-49	277	163	-5	184	-5	1542	224	33	54	637	114	622	114
HPS-4	N30°02.659′	E110°31.794′	91	68	24	7290	228	-49	277	163	-5	184	-5	1542	224	33	54	637	114	622	114
HPS-5	N30°02.673′	E110°31.832′	91	68	24	7290	228	-49	277	163	-5	184	-5	1542	224	33	54	637	114	622	114
HPS-6	N30°02.659′	E110°31.819′	91	68	24	7290	228	-49	277	163	-5	184	-5	1542	224	33	54	637	114	622	114
HPS-7	N30°02.654′	E110°31.808′	91	68	24	7290	228	-49	277	163	-5	184	-5	1542	224	33	54	637	114	622	114
HPS-8	N30°02.651′	E110°31.807′	91	68	24	7290	228	-49	277	163	-5	184	-5	1542	224	33	54	637	114	622	114
HPS-9	N30°02.644′	E110°31.796′	91	68	24	7290	228	-49	277	163	-5	184	-5	1542	224	33	54	637	114	622	114
HPS-10	N30°02.655′	E110°31.983′	91	68	24	7290	228	-49	277	163	-5	184	-5	1542	224	33	54	637	114	622	114
BDGS-1	N29°46.362′	E110°04.444′	116	72	25	7399	259	-25	284	189	18	209	18	1526	220	33	55	646	109	618	109
BDGS-2	N29°46.371′	E110°04.444′	116	72	25	7399	259	-25	284	189	18	209	18	1526	220	33	55	646	109	618	109
BDGS-3	N29°46.379′	E110°04.415′	116	72	25	7399	259	-25	284	189	18	209	18	1526	220	33	55	646	109	618	109
BDGS-4	N29°46.391′	E110°04.437′	116	72	25	7399	259	-25	284	189	18	209	18	1526	220	33	55	646	109	618	109
BDGS-5	N29°46.409′	E110°04.437′	116	72	25	7399	259	-25	284	189	18	209	18	1526	220	33	55	646	109	618	109
BDGS-6	N29°46.447′	E110°04.432′	116	72	25	7399	259	-25	284	189	18	209	18	1526	220	33	55	646	109	618	109
BDGS-7	N29°46.453′	E110°04.438′	116	72	25	7399	259	-25	284	189	18	209	18	1526	220	33	55	646	109	618	109
BDGS-8	N29°46.427′	E110°04.509′	112	71	25	7350	253	-29	282	184	14	204	14	1537	221	34	54	648	111	620	111
BDGS-9	N29°46.395′	E110°04.486′	116	72	25	7399	259	-25	284	189	18	209	18	1526	220	33	55	646	109	618	109
BDGS-10	N29°46.388′	E110°04.492′	116	72	25	7399	259	-25	284	189	18	209	18	1526	220	33	55	646	109	618	109
BYS-1	N28°40.622′	E109°19.297′	141	80	27	7618	290	-3	293	215	38	235	38	1421	211	31	54	603	103	562	103
BYS-2	N28°40.604′	E109°19.289′	141	80	27	7618	290	-3	293	215	38	235	38	1421	211	31	54	603	103	562	103
BYS-3	N28°40.601′	E109°19.282′	141	80	27	7618	290	-3	293	215	38	235	38	1421	211	31	54	603	103	562	103
BYS-4	N28°40.592′	E109°19.277′	141	80	27	7618	290	-3	293	215	38	235	38	1421	211	31	54	603	103	562	103
BYS-5	N28°40.574′	E109°19.271′	141	80	27	7618	290	-3	293	215	38	235	38	1421	211	31	54	603	103	562	103
BYS-6	N28°40.560′	E109°19.270′	141	80	27	7618	290	-3	293	215	38	235	38	1421	211	31	54	603	103	562	103
BYS-7	N28°40.541′	E109°19.259′	141	80	27	7618	290	-3	293	215	38	235	38	1421	211	31	54	603	103	562	103
BYS-8	N28°40.507′	E109°19.238′	141	80	27	7618	290	-3	293	215	38	235	38	1421	211	31	54	603	103	562	103
BYS-9	N28°40.506′	E109°19.928′	150	81	27	7734	303	3	300	226	47	247	47	1389	210	31	55	593	101	552	101
BYS-10	N28°40.488′	E109°19.237′	150	81	27	7717	302	3	299	226	46	246	46	1389	209	31	55	593	101	551	101
GWJ-1	N28°39.685′	E110°04.536′	143	79	26	7762	293	-5	298	219	39	240	39	1487	236	37	53	637	126	581	126
GWJ-2	N28°39.670′	E110°04.528′	143	79	26	7762	293	-5	298	219	39	240	39	1487	236	37	53	637	126	581	126
GWJ-3	N28°39.754′	E110°04.549′	143	79	26	7762	293	-5	298	219	39	240	39	1487	236	37	53	637	126	581	126
GWJ-4	N28°39.748′	E110°04.558′	143	79	26	7762	293	-5	298	219	39	240	39	1487	236	37	53	637	126	581	126
GWJ-5	N28°39.737′	E110°04.557′	143	79	26	7762	293	-5	298	219	39	240	39	1487	236	37	53	637	126	581	126
GWJ-6	N28°39.732′	E110°04.553′	143	79	26	7762	293	-5	298	219	39	240	39	1487	236	37	53	637	126	581	126
GWJ-7	N28°39.798′	E110°04.527′	143	79	26	7762	293	-5	298	219	39	240	39	1487	236	37	53	637	126	581	126
GWJ-8	N28°39.808′	E110°04.531′	143	79	26	7762	293	-5	298	219	39	240	39	1487	236	37	53	637	126	581	126
GWJ-9	N28°39.832′	E110°04.444′	133	77	26	7631	280	-13	293	208	31	229	31	1515	233	38	53	642	128	587	128
GWJ-10	N28°39.825′	E110°04.455′	133	77	26	7631	280	-13	293	208	31	229	31	1515	233	38	53	642	128	587	128
FJS-1	N27°52.670′	E108°44.203′	143	77	26	7584	292	0	292	218	41	237	41	1259	202	28	56	525	88	488	88
FJS-2	N27°52.680′	E108°44.205′	143	77	26	7584	292	0	292	218	41	237	41	1259	202	28	56	525	88	488	88
FJS-3	N27°52.694′	E108°44.203′	143	77	26	7584	292	0	292	218	41	237	41	1259	202	28	56	525	88	488	88
FJS-4	N27°52.202′	E108°44.218′	137	76	26	7504	284	-4	288	211	36	230	36	1283	204	29	55	533	91	498	91
FJS-5	N27°52.701′	E108°44.218′	143	77	26	7584	292	0	292	218	41	237	41	1259	202	28	56	525	88	488	88
FJS-6	N27°52.715′	E108°44.234′	143	77	26	7584	292	0	292	218	41	237	41	1259	202	28	56	525	88	488	88
FJS-7	N27°52.704′	E108°44.231′	143	77	26	7584	292	0	292	218	41	237	41	1259	202	28	56	525	88	488	88
FJS-8	N27°52.730′	E108°44.252′	143	77	26	7584	292	0	292	218	41	237	41	1259	202	28	56	525	88	488	88
FJS-9	N27°52.739′	E108°44.249′	143	77	26	7584	292	0	292	218	41	237	41	1259	202	28	56	525	88	488	88
FJS-10	N27°52.740′	E108°44.279′	143	77	26	7584	292	0	292	218	41	237	41	1259	202	28	56	525	88	488	88
HS-1	N26°23.642′	E110°04.767′	145	78	27	7345	286	-1	287	183	45	235	45	1485	251	45	51	647	172	520	172
HS-2	N26°23.650′	E110°04.762′	145	78	27	7345	286	-1	287	183	45	235	45	1485	251	45	51	647	172	520	172
HS-3	N26°23.636′	E110°04.763′	145	78	27	7345	286	-1	287	183	45	235	45	1485	251	45	51	647	172	520	172
HS-4	N26°23.636′	E110°04.758′	145	78	27	7345	286	-1	287	183	45	235	45	1485	251	45	51	647	172	520	172
HS-5	N26°23.623′	E110°04.742′	145	78	27	7345	286	-1	287	183	45	235	45	1485	251	45	51	647	172	520	172
HS-6	N26°23.624′	E110°04.727′	145	78	27	7345	286	-1	287	183	45	235	45	1485	251	45	51	647	172	520	172
HS-7	N26°23.646′	E110°04.733′	145	78	27	7345	286	-1	287	183	45	235	45	1485	251	45	51	647	172	520	172
HS-8	N26°23.641′	E110°04.716′	145	78	27	7345	286	-1	287	183	45	235	45	1485	251	45	51	647	172	520	172
HS-9	N26°23.636′	E110°04.710′	145	78	27	7345	286	-1	287	183	45	235	45	1485	251	45	51	647	172	520	172
HS-10	N26°23.614′	E110°04.732′	145	78	27	7345	286	-1	287	183	45	235	45	1485	251	45	51	647	172	520	172
MES-1	N25°54.449′	E110°28.409′	128	75	27	7008	260	-13	273	165	53	213	33	1631	285	49	54	717	173	590	188
MES-2	N25°54.452′	E110°28.405′	128	75	27	7008	260	-13	273	165	53	213	33	1631	285	49	54	717	173	590	188
MES-3	N25°54.458′	E110°28.395′	128	75	27	7008	260	-13	273	165	53	213	33	1631	285	49	54	717	173	590	188
MES-4	N25°54.459′	E110°28.385′	128	75	27	7008	260	-13	273	165	53	213	33	1631	285	49	54	717	173	590	188
MES-5	N25°54.467′	E110°28.376′	128	75	27	7008	260	-13	273	165	53	213	33	1631	285	49	54	717	173	590	188
MES-6	N25°54.468′	E110°28.374′	128	75	27	7008	260	-13	273	165	53	213	33	1631	285	49	54	717	173	590	188
MES-7	N25°54.491′	E110°28.404′	128	75	27	7008	260	-13	273	165	53	213	33	1631	285	49	54	717	173	590	188
MES-8	N25°54.498′	E110°28.397′	128	75	27	7008	260	-13	273	165	53	213	33	1631	285	49	54	717	173	590	188
MES-9	N25°54.516′	E110°28.392′	116	73	27	6850	245	-23	268	153	43	199	24	1661	288	49	54	725	171	607	187
MES-10	N25°54.519′	E110°28.394′	116	73	27	6850	245	-23	268	153	43	199	24	1661	288	49	54	725	171	607	187
HP-1	N25°33.712′	E109°56.422′	130	77	28	6744	256	-10	266	196	57	210	38	1646	291	46	58	750	158	649	176
HP-2	N25°33.715′	E109°56.418′	130	77	28	6744	256	-10	266	196	57	210	38	1646	291	46	58	750	158	649	176
HP-3	N25°33.736′	E109°56.402′	130	77	28	6744	256	-10	266	196	57	210	38	1646	291	46	58	750	158	649	176
HP-4	N25°33.734′	E109°56.398′	130	77	28	6744	256	-10	266	196	57	210	38	1646	291	46	58	750	158	649	176
HP-5	N25°33.744′	E109°56.405′	130	77	28	6744	256	-10	266	196	57	210	38	1646	291	46	58	750	158	649	176
HP-6	N25°33.738′	E109°56.412′	130	77	28	6744	256	-10	266	196	57	210	38	1646	291	46	58	750	158	649	176
HP-7	N25°33.721′	E109°56.429′	130	77	28	6744	256	-10	266	196	57	210	38	1646	291	46	58	750	158	649	176
HP-8	N25°33.715′	E109°56.435′	130	77	28	6744	256	-10	266	196	57	210	38	1646	291	46	58	750	158	649	176
HP-9	N25°33.744′	E109°56.437′	130	77	28	6744	256	-10	266	196	57	210	38	1646	291	46	58	750	158	649	176
HP-10	N25°33.752′	E109°56.436′	130	77	28	6744	256	-10	266	196	57	210	38	1646	291	46	58	750	158	649	176
DYS-1	N24°09.802′	E110°14.853′	142	77	31	5957	253	9	244	200	78	212	61	1648	287	40	64	783	129	724	169
DYS-2	N24°09.802′	E110°14.834′	142	77	31	5957	253	9	244	200	78	212	61	1648	287	40	64	783	129	724	169
DYS-3	N24°09.778′	E110°14.816′	142	77	31	5957	253	9	244	200	78	212	61	1648	287	40	64	783	129	724	169
DYS-4	N24°09.775′	E110°14.799′	142	77	31	5957	253	9	244	200	78	212	61	1648	287	40	64	783	129	724	169
DYS-5	N24°09.777′	E110°14.775′	142	77	31	5957	253	9	244	200	78	212	61	1648	287	40	64	783	129	724	169
DYS-6	N24°09.792′	E110°14.767′	142	77	31	5957	253	9	244	200	78	212	61	1648	287	40	64	783	129	724	169
DYS-7	N24°09.794′	E110°14.760′	142	77	31	5957	253	9	244	200	78	212	61	1648	287	40	64	783	129	724	169
DYS-8	N24°09.796′	E110°14.757′	142	77	31	5957	253	9	244	200	78	212	61	1648	287	40	64	783	129	724	169
DYS-9	N24°09.795′	E110°14.748′	142	77	31	5957	253	9	244	200	78	212	61	1648	287	40	64	783	129	724	169
DYS-10	N24°09.799′	E110°14.737′	142	77	31	5957	253	9	244	200	78	212	61	1648	287	40	64	783	129	724	169
DMS-1	N23°29.532′	E108°26.507′	158	75	33	5480	258	32	226	220	97	220	81	1695	288	35	70	852	113	852	152
DMS-2	N23°29.524′	E108°26.507′	158	75	33	5480	258	32	226	220	97	220	81	1695	288	35	70	852	113	852	152
DMS-3	N23°29.532′	E108°26.518′	158	75	33	5480	258	32	226	220	97	220	81	1695	288	35	70	852	113	852	152
DMS-4	N23°29.538′	E108°26.521′	158	75	33	5480	258	32	226	220	97	220	81	1695	288	35	70	852	113	852	152
DMS-5	N23°29.529′	E108°26.523′	158	75	33	5480	258	32	226	220	97	220	81	1695	288	35	70	852	113	852	152
DMS-6	N23°29.528′	E108°26.521′	158	75	33	5480	258	32	226	220	97	220	81	1695	288	35	70	852	113	852	152
DMS-7	N23°29.554′	E108°26.531′	158	75	33	5480	258	32	226	220	97	220	81	1695	288	35	70	852	113	852	152
DMS-8	N23°29.573′	E108°26.532′	158	75	33	5480	258	32	226	220	97	220	81	1695	288	35	70	852	113	852	152
DMS-9	N23°29.581′	E108°26.530′	158	75	33	5480	258	32	226	220	97	220	81	1695	288	35	70	852	113	852	152
DMS-10	N23°29.585′	E108°26.526′	158	75	33	5480	258	32	226	220	97	220	81	1695	288	35	70	852	113	852	152

## Sheet: climatic factor correlation
																				PC1 (loadingfactors)	PC2 (loading factors)	PC3 (loading factors)
	V1	V2	V3	V4	V5	V6	V7	V8	V9	V10	V11	V12	V13	V14	V15	V16	V17	V18	V19
V1	1	-0.7913	0.105437	-0.882102	0.766293	0.975834	-0.883359	0.836372	0.977368	0.937263	0.98491	0.865681	0.849854	0.84598	-0.829909	0.860245	0.825422	0.815769	0.835878	0.96	0.267	-0.022
V2	-0.7913	1	0.360636	0.895173	-0.350779	-0.898882	0.943353	-0.534063	-0.841618	-0.630498	-0.859527	-0.906942	-0.799131	-0.813903	0.945087	-0.831499	-0.795441	-0.818862	-0.76765	-0.89	0.292	0.275
V3	0.105437	0.360636	1	-0.0807094	0.062689	-0.0112476	0.0362965	0.15851	0.129516	0.0362793	0.0780856	-0.0846514	0.130036	-0.064257	0.383796	0.117994	-0.0830146	0.137622	0.0603121	0.004	0.431	0.894
V4	-0.882102	0.895173	-0.0807094	1	-0.380899	-0.948646	0.991672	-0.612933	-0.954434	-0.669309	-0.949331	-0.927796	-0.91615	-0.835927	0.836311	-0.939269	-0.80908	-0.93155	-0.843087	-0.946	0.138	-0.13
V5	0.766293	-0.350779	0.062689	-0.380899	1	0.636565	-0.39363	0.801665	0.621203	0.934574	0.649841	0.451818	0.415053	0.526198	-0.526104	0.408333	0.521831	0.334279	0.483399	0.604	0.702	-0.261
V6	0.975834	-0.898882	-0.0112476	-0.948646	0.636565	1	-0.959532	0.764347	0.986319	0.860094	0.99547	0.931689	0.889662	0.877655	-0.902994	0.909004	0.854868	0.87807	0.858746	0.988	0.072	-0.062
V7	-0.883359	0.943353	0.0362965	0.991672	-0.39363	-0.959532	1	-0.618359	-0.948834	-0.683957	-0.949286	-0.945565	-0.908895	-0.854	0.884237	-0.934404	-0.828433	-0.924571	-0.847089	-0.956	0.171	-0.021
V8	0.836372	-0.534063	0.15851	-0.612933	0.801665	0.764347	-0.618359	1	0.757906	0.877104	0.779334	0.571463	0.532136	0.502125	-0.577579	0.5701	0.460888	0.584737	0.484819	0.712	0.597	-0.096
V9	0.977368	-0.841618	0.129516	-0.954434	0.621203	0.986319	-0.948834	0.757906	1	0.845011	0.995171	0.919093	0.920776	0.881216	-0.836882	0.929677	0.857043	0.892643	0.885042	0.984	0.102	0.082
V10	0.937263	-0.630498	0.0362793	-0.669309	0.934574	0.860094	-0.683957	0.877104	0.845011	1	0.868154	0.69314	0.657043	0.716637	-0.744679	0.65844	0.705033	0.596122	0.684063	0.829	0.507	-0.208
V11	0.98491	-0.859527	0.0780856	-0.949331	0.649841	0.99547	-0.949286	0.779334	0.995171	0.868154	1	0.91535	0.894667	0.866777	-0.86652	0.910584	0.843578	0.878477	0.859424	0.98274	0.122	0.011
V12	0.865681	-0.906942	-0.0846514	-0.927796	0.451818	0.931689	-0.945565	0.571463	0.919093	0.69314	0.91535	1	0.953052	0.956248	-0.87709	0.974143	0.93609	0.947782	0.936479	0.969386	-0.208	0.013
V13	0.849854	-0.799131	0.130036	-0.91615	0.415053	0.889662	-0.908895	0.532136	0.920776	0.657043	0.894667	0.953052	1	0.949998	-0.767015	0.981625	0.934701	0.933127	0.968212	0.943	-0.169	0.231
V14	0.84598	-0.813903	-0.064257	-0.835927	0.526198	0.877655	-0.854	0.502125	0.881216	0.716637	0.866777	0.956248	0.949998	1	-0.824391	0.935142	0.995381	0.857481	0.987157	0.937	-0.161	0.019
V15	-0.829909	0.945087	0.383796	0.836311	-0.526104	-0.902994	0.884237	-0.577579	-0.836882	-0.744679	-0.86652	-0.87709	-0.767015	-0.824391	1	-0.772977	-0.819513	-0.728119	-0.757303	-0.889	0.139	0.389
V16	0.860245	-0.831499	0.117994	-0.939269	0.408333	0.909004	-0.934404	0.5701	0.929677	0.65844	0.910584	0.974143	0.981625	0.935142	-0.772977	1	0.911394	0.978767	0.948076	0.954	-0.169	0.222
V17	0.825422	-0.795441	-0.0830146	-0.80908	0.521831	0.854868	-0.828433	0.460888	0.857043	0.705033	0.843578	0.93609	0.934701	0.995381	-0.819513	0.911394	1	0.821747	0.983482	0.917	-0.174	0.004
V18	0.815769	-0.818862	0.137622	-0.93155	0.334279	0.87807	-0.924571	0.584737	0.892643	0.596122	0.878477	0.947782	0.933127	0.857481	-0.728119	0.978767	0.821747	1	0.869105	0.914	-0.183	0.253
V19	0.835878	-0.76765	0.0603121	-0.843087	0.483399	0.858746	-0.847089	0.484819	0.885042	0.684063	0.859424	0.936479	0.968212	0.987157	-0.757303	0.948076	0.983482	0.869105	1	0.925	-0.153	0.153
V1= Annual Mean Temperature					V11 = Mean Temperature of Coldest Quarter
V2 = Mean Diurnal Range (Mean of monthly (max temp - min temp))					V12 = Annual Precipitation
V3 = Isothermality (BIO2/BIO7) (* 100)					V13 = Precipitation of Wettest Month
V4 = Temperature Seasonality (standard deviation *100)					V14 = Precipitation of Driest Month
V5 = Max Temperature of Warmest Month					V15 = Precipitation Seasonality (Coefficient of Variation)
V6 = Min Temperature of Coldest Month					V16 = Precipitation of Wettest Quarter
V7 = Temperature Annual Range (BIO5-BIO6)					V17 = Precipitation of Driest Quarter
V8 = Mean Temperature of Wettest Quarter					V18 = Precipitation of Warmest Quarter
V9 = Mean Temperature of Driest Quarter					V19 = Precipitation of Coldest Quarter
V10 = Mean Temperature of Warmest Quarter
