# Supplementary material for: Soil bacterial endemism and potential functional redundancy in natural broadleaf forest along a latitudinal gradient
Source: Sci Rep. 2016 Jun 30;6:28819. doi: 10.1038/srep28819 (PMC4928066; doi:10.1038/srep28819)
Supplement: Supplementary Data 2 [file srep28819-s3.xls]

## Sheet: Sheet1
	Fthfs			FBPase			Rubisco			Cellobiase			Endoglucase			Chitinase			Mannanase			Xylanase			Phenol oxidase			amyA			UreC			narG			nirS/K			nosZ			nifH			Phytase			Ppx
	R2	F statistic	P value	R2	F statistic	P value	R2	F statistic	P value	R2	F statistic	P value	R2	F statistic	P value	R2	F statistic	P value	R2	F statistic	P value	R2	F statistic	P value	R2	F statistic	P value	R2	F statistic	P value	R2	F statistic	P value	R2	F statistic	P value	R2	F statistic	P value	R2	F statistic	P value	R2	F statistic	P value	R2	F statistic	P value	R2
Fungal community composition (Bray-Curtis dissimilarity)	0.001	24.551	0.01	0.022	637.075	0.001	0.001	27.933	0.004	0.001	252.705	0.001	0.001	17.107	0.023	0.001	36.185	0.002	0.014	415.612	0.001	0.016	451.419	0.001	0	0.474	0.663	0	1.558	0.475	0.039	1156.59	0.001	0.008	243.657	0.001	0	8.927	0.074	0.002	44.452	0.002	0	1.399	0.529	0	7.81	0.166	0.002
Spatial distance (m)	0.002	66.625	0.07	0.023	674.243	0.001	0.002	71.792	0.09	0.005	151.099	0.008	0.007	221.139	0.004	0.001	22.679	0.232	0.002	54.32	0.105	0.003	80.18	0.019	0.001	35.611	0.103	0.002	66.44	0.08	0.03	1003.22	0.001	0.009	272.428	0.001	0.001	43.212	0.101	0.001	0.485	0.858	0.001	14.664	0.451	0.006	184.769	0.012	0.001
Soil chemistry PC 1	0.02	2.846	0.06	0.02	2.907	0.057	0.03	3.349	0.037	0.002	0.253	0.777	0.101	13.284	0	0	0.018	0.982	0.021	2.582	0.078	0.037	4.571	0.011	0.075	9.59	0	0.046	5.655	0.004	0.084	10.871	0	0.022	2.692	0.07	0.013	1.538	0.217	0.041	5.09	0.007	0.021	2.549	0.08	0.041	5.077	0.007	0.036
Soil chemistry PC 2	0.073	9.388	0	0.201	29.775	0	0.029	3.558	0.03	0.168	23.847	0	0.075	9.614	0	0.053	6.618	0.002	0.147	20.47	0	0.116	15.593	0	0.062	7.813	0.001	0.069	8.787	0	0.141	19.398	0	0.058	7.351	0.001	0.006	0.761	0.468	0.115	15.412	0	0.002	0.196	0.822	0.072	9.139	0	0.011
Total soil C (%)	0.03	3.638	0.028	0.022	2.697	0.069	0.023	2.818	0.062	0.007	0.858	0.425	0.052	6.506	0.002	0.016	1.915	0.15	0.013	1.599	0.204	0.034	4.17	0.017	0.09	11.657	0	0.009	1.075	0.343	0.036	4.442	0.013	0.009	1.029	0.359	0.017	2.078	0.127	0.036	4.45	0.013	0.039	4.838	0.009	0.036	4.46	0.013	0.013
Total soil N (%)	0.043	5.294	0.006	0.04	4.958	0.008	0.021	2.508	0.084	0.026	3.222	0.042	0.08	10.354	0	0.013	1.567	0.211	0.034	4.113	0.018	0.029	3.516	0.031	0.115	15.337	0	0.013	1.537	0.217	0.029	3.478	0.032	0.01	1.187	0.307	0.015	1.745	0.177	0.077	9.82	0	0.017	2.073	0.128	0.061	7.694	0.001	0.005
Total soil moisture (%)	0.009	1.084	0.34	0.035	4.259	0.015	0.014	1.629	0.198	0.008	0.979	0.377	0.044	5.497	0.005	0.001	0.076	0.927	0.036	4.369	0.014	0.023	2.844	0.06	0.027	3.271	0.04	0.013	1.536	0.217	0.061	7.652	0.001	0.065	8.184	0	0.002	0.263	0.769	0.015	1.86	0.158	0.024	2.976	0.053	0.016	1.914	0.15	0.064
Total P (%)	0.022	2.626	0.074	0.032	3.873	0.022	0.001	0.137	0.872	0.043	5.266	0.006	0.029	3.559	0.03	0.029	3.497	0.032	0.057	7.196	0.001	0.036	4.462	0.013	0.01	1.248	0.289	0.035	4.301	0.015	0.023	2.847	0.06	0.009	1.107	0.332	0.011	1.335	0.265	0.072	9.225	0	0.008	0.943	0.391	0.01	1.143	0.321	0.022
Soil pH	0.072	9.165	0	0.229	35.125	0	0.025	3.044	0.049	0.121	16.307	0	0.052	6.493	0.002	0.028	3.453	0.033	0.134	18.313	0	0.163	23.011	0	0.026	3.216	0.042	0.095	12.429	0	0.313	54.102	0	0.052	6.55	0.002	0.006	0.706	0.495	0.042	5.193	0.006	0.02	2.425	0.091	0.018	2.113	0.123	0.042
Soil ammonium concentration (ng N/g soil)	0.014	1.652	0.194	0.047	5.856	0.003	0.011	1.295	0.276	0.023	2.741	0.067	0.038	4.686	0.01	0.003	0.35	0.705	0.054	6.707	0.001	0.063	7.9	0	0.017	2.054	0.13	0.049	6.129	0.003	0.097	12.74	0	0.069	8.759	0	0.016	1.951	0.144	0.024	2.916	0.056	0.033	4.001	0.02	0.009	1.13	0.325	0.066
Soil nitrate concentration (ng N/g soil)	0.018	2.122	0.122	0.079	10.19	0	0.008	0.983	0.376	0.031	3.807	0.024	0.103	13.628	0	0.023	2.811	0.062	0.084	10.826	0	0.106	14.05	0	0.061	7.752	0.001	0.005	0.609	0.545	0.088	11.413	0	0.019	2.279	0.105	0.007	0.889	0.413	0.048	5.933	0.003	0.012	1.482	0.229	0.094	12.265	0	0.061
RAP (mg/g soil)	0.004	0.466	0.628	0.055	6.963	0.001	0.051	6.311	0.002	0.022	2.716	0.068	0.095	12.39	0	0.011	1.318	0.27	0.018	2.131	0.121	0.018	2.198	0.113	0.033	4.058	0.019	0.088	11.475	0	0.02	2.444	0.089	0.047	5.833	0.003	0.016	1.894	0.153	0.001	0.103	0.902	0	0.021	0.979	0.057	7.202	0.001	0.034
Climate PC 1	0.044	5.479	0.005	0.091	11.827	0	0.01	1.178	0.31	0.044	5.421	0.005	0.103	13.65	0	0.037	4.529	0.012	0.074	9.452	0	0.1	13.166	0	0.01	1.218	0.298	0.041	5.044	0.007	0.222	33.767	0	0.067	8.519	0	0.024	2.944	0.055	0.002	0.217	0.805	0.006	0.692	0.502	0.034	4.132	0.017	0.029
Climate PC 2	0.031	3.827	0.023	0.019	2.315	0.101	0.002	0.287	0.751	0.027	3.245	0.041	0.018	2.232	0.11	0.003	0.405	0.667	0.008	0.993	0.372	0.076	9.688	0	0.004	0.52	0.595	0.025	3.036	0.05	0.049	6.101	0.003	0.016	1.985	0.14	0.013	1.606	0.203	0.023	2.824	0.061	0.024	2.885	0.058	0.008	0.93	0.396	0.026
Climate PC 3	0.045	5.563	0.004	0.025	3.072	0.048	0.011	1.335	0.265	0.033	4.024	0.019	0.062	7.838	0.001	0.102	13.523	0	0.042	5.228	0.006	0.066	8.307	0	0.013	1.514	0.222	0.027	3.342	0.037	0.143	19.738	0	0.005	0.619	0.54	0.021	2.55	0.08	0.035	4.253	0.015	0.005	0.645	0.526	0.047	5.871	0.003	0
Plant diversity	0.007	0.807	0.447	0.071	9.048	0	0.013	1.546	0.215	0.043	5.295	0.006	0.052	6.455	0.002	0.034	4.135	0.017	0.046	5.66	0.004	0.052	6.446	0.002	0.016	1.891	0.153	0.017	2.111	0.123	0.075	9.541	0	0.075	9.621	0	0.014	1.738	0.178	0.009	1.095	0.336	0.004	0.52	0.595	0.03	3.658	0.027	0.012
[truncated: 5 more columns]
